# Supplementary material for: Evaluating the Use of Tumor Bank DNA to Validate Genetic Factors Impacting Opioid Response in Patients with Advanced Cancer
Source: Curr Oncol. 2026 Jun 17;33(6):363. doi: 10.3390/curroncol33060363 (PMC13298010; doi:10.3390/curroncol33060363)
Supplement: Supplementary file 1 [file curroncol-33-00363-s001.zip]

Archive with 1 entries (1 files):
- curroncol-4308087-supplementary.pdf
